# Supplementary material for: Quantum Chemical Computation of Omicron Mutations Near Cleavage Sites of the Spike Protein
Source: Microorganisms. 2022 Oct 10;10(10):1999. doi: 10.3390/microorganisms10101999 (PMC9612061; doi:10.3390/microorganisms10101999)
Supplement: Supplementary file 1 [file microorganisms-10-01999-s001.zip]

Archive with 1 entries (1 files):
- microorganisms-1948941-supplementary.pdf
